# Supplementary material for: Identification and Pyramiding Major QTL Loci for Simultaneously Enhancing Aflatoxin Resistance and Yield Components in Peanut
Source: Genes (Basel). 2023 Mar 1;14(3):625. doi: 10.3390/genes14030625 (PMC10048167; doi:10.3390/genes14030625)
Supplement: Supplementary file 1 [file genes-14-00625-s001.zip]

Archive with 1 entries (1 files):
- genes-2203199-supplementary.xlsx
