# Supplementary material for: Identification and Pyramiding Major QTL Loci for Simultaneously Enhancing Aflatoxin Resistance and Yield Components in Peanut
Source: Genes (Basel). 2023 Mar 1;14(3):625. doi: 10.3390/genes14030625 (PMC10048167; doi:10.3390/genes14030625)
Supplement: Supplementary file 1 [file genes-14-00625-s001.zip › genes-2203199-supplementary.xlsx]

## Sheet: Table S1
Table S1 Correlation analysis of ATC in RIL population.
Environment	2017	2018	2019
2017	1
2018	.401**	1
2019	.397**	.332**	1
** Correlation is significant at the p < 0.01 level

## Sheet: Table S2
Table S2 Correlation analysis of aflatoxins contents and yield-related trait in RIL population.
Environment	Trait	ATC	HSW
2017	AFT	1
	HSW	.262**	1
2018	AFT	1
	HSW	.322**	1
** Correlation is significant at the p < 0.01 level

## Sheet: Table S3
Table S3 Correlation analysis of aflatoxins contents and PSII in RIL population.
Environment	Trait	ATC	PSII
2017	ATC	1
	PSII	0.055	1
2018	ATC	1
	PSII	0.023	1
2019	ATC	1
	PSII	.397**	1
ATC, aflatoxin content; PSII, percent seed infection index. ** Correlation is significant at the p < 0.01 level

## Sheet: Table S4
Table S4 Integrated analysis of ATC and HSW in the RILs.
RIL	2017ATC(μg/g)	2018ATC(μg/g)	2019ATC(μg/g)	2017HSW(g)	2018HSW(g)
QT1010	62.32			63.22	70.41
QT1011	66.21	44.49		55.1	57.26
QT1012	68.56	67.4		48.67	62.83
QT1026	37.19	61.73		57.36	58.81
QT1027			63.7	72.5	81.56
QT1029	53.3	40.32		54.96	55.78
QT1031	38.76	61.28		47.38	47.21
QT1032	73.54			67.04	56.94
QT1033	69.32			53.32	53.16
QT1034		64.46		55.91	61.28
QT1035		52.18		62.86	64.29
QT1041	26.17	47.91	39.11	46.37	54.27
QT1044		63.22	62.99	58.84	53.7
QT1045	63.75			70.99	76.27
QT1048	15.64			70.61	60.64
QT1049	70.45	57.21		54.63	50.54
QT1050		73.42		51.71	54.79
QT1051	67.92		56.2	62.57	81.19
QT1053	54.73			42.5	47.74
QT1054	46.04	28.84		55.4	47.37
QT1059	37.27	56.98		70.17	74.5
QT1061	28.92			42.65	67.82
QT1063		69.94		54.38	66
QT1068		71.53	38.88	52.74	51.88
QT1069	59.2			56.56	51.88
QT1071	57.46			60.57	65.39
QT1073	57.5			55.21	48.55
QT1075	53.05			43.22	61.85
QT1082	65.12			63.47	59
QT1084	54.75		41.23	63.6	57.05
QT1086	68.68			53.41	48.81
QT1087	56.76			59.39	62.45
QT1088	42.04	68.6		58.09	58.61
QT1089	29.11	34.82		63.12	70.9
QT1090			54.69	40.64	62.9
QT1091	46			45.98	52
QT1094	72.22			56.6	53.77
QT1098	59.46			61.98	71.81
QT1100	61.03			44.59	47.82
QT1105	37.65	73.31		58.19	57.3
QT1106	30.09			43.81	59.25
QT1107			42.45	66.1	83.36
QT1108	69.29			56.15	68.63
QT1109			41.72	51.52	57.88
QT1111	74.22			51.46	58.15
QT1116	74.23			36.09	47.17
QT1120	41.41			41.7	48.61
QT1126	54.04	66.12		46.88	51.59
QT1127	13.83			67.25	64.52
QT1129	71.77			41.66	46.74
QT1130	40.86	56.37		42.89	50.13
QT1133			46.37	42.6	70.59
QT1136	65.23			54.89	63.51
QT1137	51.24		46.87	49.46	52.97
QT1138	59.44			58.47	71.11
QT1139	72			60.94	63.45
QT1140	72.76			56.6	55.32
QT1141	49.38		38.99	41.88	46.68
QT1142	32.75	66.52		50.52	48.42
QT1148	66.47			70.21	73.52
QT1149	33.82			57.68	49.85
QT1150	39.58			42.78	57.33
QT1154			62.83	58.94	53.31
QT1158			61.44	60.31	55.42
QT1159	61.19			66.49	66
QT1160	73.89			55.64	70.91
QT1161	44.66		56.68	61.62	56.36
QT1162	69.79			54.28	49.45
QT1165	72.05		64.32	62.7	54.83
QT1166	63.48	45.2		45.19	48.44
QT1167	57.59			44.46	50.07
QT1184	69.02			49.45	52.18
QT1195	53.3			51.15	52
QT1197	70.36			55.87	45.43
QT1198	57.78
QT1200	49.58		35.29
QT1204	68.1

## Sheet: Table S5
Table S5 Comparison of QTLs detected by SNP map and SSR map
Marker type	QTL	LG	Env	Physical position (Mb)	LOD	PVE(%)	Add
SNP	qHSWA05	A05	2017	100.07-112.55	17.43	28.34	5.61
			2018	100.07-112.55	20.69	29.02	5.75
	qHSWB06	B06	2017	7.12-7.60	3.55	4.76	2.29
			2018	7.46-40.77	8.76	10.46	3.42
SSR	qHSWA05.1	A05	2017	105.06-106.04	11.61	19.67	4.65
	qHSWA05.2	A05	2018	88.50-103.73	12.55	18.99	4.82
	qHSWB06.4	B06	2018	8.75-13.20	5.56	7.12	3.17
HSW, hundred seed weight; LG, linkage group;PVE, phenotypic variance explained; Add, additive effect; SNP, single nucleotide polymorphism; SSR, simple sequence repeats.
